# Supplementary material for: Polyaromatic Hydrocarbon Inclusion Complexes with 2-Hydroxylpropyl-β/γ-Cyclodextrin: Molecular Dynamic Simulation and Spectroscopic Studies
Source: Molecules. 2024 May 28;29(11):2535. doi: 10.3390/molecules29112535 (PMC11173409; doi:10.3390/molecules29112535)
Supplement: Supplementary file 1 [file molecules-29-02535-s001.zip]

Archive with 1 entries (1 files):
- molecules-3019773-supplementary.pdf
